# Supplementary material for: Dependence of Heart Rate Variability Indices on the Mean Heart Rate in Women with Well-Controlled Type 2 Diabetes
Source: J Clin Med. 2021 Sep 25;10(19):4386. doi: 10.3390/jcm10194386 (PMC8509544; doi:10.3390/jcm10194386)
Supplement: Supplementary file 1 [file jcm-10-04386-s001.zip]

Archive with 1 entries (1 files):
- jcm-1306334-supplementary.pdf
